# Supplementary material for: ﻿Ardisiacrenatasubsp.mukdahanensis, a new subspecies of Primulaceae from Thailand
Source: PhytoKeys. 2024 Sep 26;247:1–10. doi: 10.3897/phytokeys.247.126743 (PMC11450457; doi:10.3897/phytokeys.247.126743)
Supplement: XML Treatment for Ardisia crenata Sims subsp. mukdahanensis [file phytokeys.247.126743-treatment1.xml]

<!DOCTYPE tp:taxon-treatment
  PUBLIC "-//TaxonX//DTD Taxonomic Treatment Publishing DTD v0 20100105//EN" "tax-treatment-NSO.dtd">
<tp:taxon-treatment xmlns:tp="http://www.plazi.org/taxpub"><tp:treatment-meta><kwd-group><label>Taxon classification</label><kwd>
              <named-content content-type="kingdom">Plantae</named-content>
            </kwd><kwd>
              <named-content content-type="order">Ericales</named-content>
            </kwd><kwd>
              <named-content content-type="family">Primulaceae</named-content>
            </kwd></kwd-group><mixed-citation publication-type="journal"><person-group><name><surname>Promprom</surname><given-names>Wilawan</given-names></name><name><surname>Munglue</surname><given-names>Phukphon</given-names></name><name><surname>Chatan</surname><given-names>Wannachai</given-names></name></person-group><article-title>﻿<tp:taxon-name><tp:taxon-name-part taxon-name-part-type="genus" reg="Ardisia">Ardisia</tp:taxon-name-part><tp:taxon-name-part taxon-name-part-type="species" reg="crenata">crenata</tp:taxon-name-part><tp:taxon-name-part taxon-name-part-type="infraspecific-rank">subsp.</tp:taxon-name-part><tp:taxon-name-part taxon-name-part-type="subspecies" reg="mukdahanensis">mukdahanensis</tp:taxon-name-part></tp:taxon-name>, a new subspecies of <tp:taxon-name><tp:taxon-name-part taxon-name-part-type="family">Primulaceae</tp:taxon-name-part></tp:taxon-name> from Thailand</article-title><source>PhytoKeys</source><day>26</day><month>09</month><year>2024</year><volume>247</volume><fpage>1</fpage><lpage>10</lpage><pub-id pub-id-type="doi">10.3897/phytokeys.247.126743</pub-id></mixed-citation></tp:treatment-meta><tp:nomenclature><label>﻿</label><tp:taxon-name>
            <object-id xmlns:xlink="http://www.w3.org/1999/xlink" content-type="arpha" xlink:type="simple">0E978B55-6A83-593B-A640-A70D0F30C5B2</object-id>
            <tp:taxon-name-part taxon-name-part-type="genus" reg="Ardisia">Ardisia</tp:taxon-name-part>
            <tp:taxon-name-part taxon-name-part-type="species" reg="crenata">crenata</tp:taxon-name-part>
            <tp:taxon-name-part taxon-name-part-type="authority">Sims</tp:taxon-name-part>
            <tp:taxon-name-part taxon-name-part-type="infraspecific-rank">subsp.</tp:taxon-name-part>
            <tp:taxon-name-part taxon-name-part-type="subspecies" reg="mukdahanensis">mukdahanensis</tp:taxon-name-part>
            <object-id xmlns:xlink="http://www.w3.org/1999/xlink" content-type="ipni" xlink:type="simple">urn:lsid:ipni.org:names:77349016-1</object-id>
          </tp:taxon-name><tp:taxon-authority>Chatan &amp; Promprom</tp:taxon-authority><tp:taxon-status xmlns:xlink="http://www.w3.org/1999/xlink" xlink:type="simple">sp. nov.</tp:taxon-status><xref ref-type="fig" rid="F1">Figs 1</xref><xref ref-type="fig" rid="F2">, 2</xref><xref ref-type="fig" rid="F3">, 3</xref><xref ref-type="fig" rid="F4">, 4</xref></tp:nomenclature><tp:treatment-sec sec-type="material" id="SECID0EVKAC"><title>Type.</title><p>Thailand • Dong Luang District, Mukdahan Province, alt. 220–250 m, <named-content xmlns:xlink="http://www.w3.org/1999/xlink" content-type="dwc:verbatimCoordinates" xlink:type="simple"><named-content content-type="geo-json" specific-use="{&#34;type&#34;:&#34;Point&#34;,&#34;coordinates&#34;:[104.366111,16.773056]}" id="NCID0E5KAC" xlink:type="simple">16°46'23"N, 104°21'58"E</named-content></named-content>, 10 November 2023 (fl.), <italic>W. Chatan 2886</italic> (holotype: <abbrev xmlns:xlink="http://www.w3.org/1999/xlink" content-type="institution" xlink:title="Forest Herbarium, Department of National Parks, Wildlife and Plant Conservation" id="ABBRID0EFLAC" xlink:type="simple">BKF</abbrev>!; isotype: <abbrev xmlns:xlink="http://www.w3.org/1999/xlink" content-type="institution" xlink:title="Bangkok Herbarium" id="ABBRID0EKLAC" xlink:type="simple">BK</abbrev>!).</p></tp:treatment-sec><tp:treatment-sec sec-type="diagnosis" id="SECID0EPLAC"><title>Diagnosis.</title><p><tp:taxon-name><tp:taxon-name-part taxon-name-part-type="genus" reg="Ardisia">Ardisia</tp:taxon-name-part><tp:taxon-name-part taxon-name-part-type="species" reg="crenata">crenata</tp:taxon-name-part><tp:taxon-name-part taxon-name-part-type="infraspecific-rank">subsp.</tp:taxon-name-part><tp:taxon-name-part taxon-name-part-type="subspecies" reg="mukdahanensis">mukdahanensis</tp:taxon-name-part></tp:taxon-name> is closely related to subsp. <tp:taxon-name><tp:taxon-name-part taxon-name-part-type="genus" reg="Ardisia"/><tp:taxon-name-part taxon-name-part-type="species" reg="crenata"/><tp:taxon-name-part taxon-name-part-type="subspecies" reg="crassinervosa">crassinervosa</tp:taxon-name-part></tp:taxon-name>. However, the morphological distinctions of the new subspecies from the latter are as follows: moderately dense, minute hairs are present on the surfaces of young shoots, the abaxial side of the lamina (with very few or sparse hairs on older ones), peduncles, pedicels and the abaxial side of the calyx of the new subspecies, while they are absent in the latter. It has larger flowers (7.0–7.5 mm) that are typically pure white or pinkish. The fruits are mostly larger (7–8 mm in diameter) and glandular punctation is absent in the lamina, calyx, corolla, anther and fruit in the new subspecies, whereas they are present in the latter.</p><fig id="F1" position="float" orientation="portrait"><object-id xmlns:xlink="http://www.w3.org/1999/xlink" content-type="doi" xlink:type="simple">10.3897/phytokeys.247.126743.figure1</object-id><object-id xmlns:xlink="http://www.w3.org/1999/xlink" content-type="arpha" xlink:type="simple">ECCE459A-11B2-5CBC-867A-61C047A19C54</object-id><label>Figure 1.</label><caption><p><tp:taxon-name><tp:taxon-name-part taxon-name-part-type="genus" reg="Ardisia">Ardisia</tp:taxon-name-part><tp:taxon-name-part taxon-name-part-type="species" reg="crenata">crenata</tp:taxon-name-part><tp:taxon-name-part taxon-name-part-type="infraspecific-rank">subsp.</tp:taxon-name-part><tp:taxon-name-part taxon-name-part-type="subspecies" reg="mukdahanensis">mukdahanensis</tp:taxon-name-part></tp:taxon-name><bold>A, B</bold> habit <bold>C</bold> inflorescence <bold>D</bold> infructescence (Image by Wannachai Chatan).</p></caption><graphic xmlns:xlink="http://www.w3.org/1999/xlink" xlink:href="phytokeys-247-001_article-126743__-g001.jpg" position="float" orientation="portrait" xlink:type="simple" id="oo_1142462.jpg"><uri content-type="original_file" xlink:type="simple">https://binary.pensoft.net/fig/1142462</uri></graphic></fig></tp:treatment-sec><tp:treatment-sec sec-type="description" id="SECID0EUNAC"><title>Description.</title><p>Shrubs 40–100 cm high; branchlets slender, terete or angular, striate, generally each branch bearing more than 10 leaves. <bold><italic>Leaves</italic></bold> alternate, petioles 0.4–2.0 cm long; lamina subcoriaceous, oblanceolate or oblanceolate-oblong, 5–20 × 1.5–4 cm; base cuneate or attenuate; margin distinctly crenate and recurved, with large marginal glands on sinuses; adaxial surface glabrous or glabrescent, glandular dots absent; apices mostly obtuse, rarely acute; abaxial surface with very few minute hairs and sparsely hairs on the mid-rib, glandular dots absent; veins distinct; intramarginal veins present at 1.5–2.5 mm from the lamina edge at the middle between the marginal glands and those veins close to the margin by joining to the marginal glands. <bold><italic>Inflorescences</italic></bold> sub-umbellate or corymbiform, mostly simple or occasionally compound, terminal on branchlets; peduncles 0.4–0.5 cm long moderately dense minute hairs on the surface; bract oblong and V-shaped, 8–11 × 2.0–2.5 mm, primary rachis 2–6 mm long; pedicels 8–10 mm long, cylindrical, green, surface with moderate hairs. <bold><italic>Calyx</italic></bold> of 5-lobes, split almost to the base, pale green on both surfaces, distinctly imbricate at base; lobes broadly ovate, 3.0–3.5 × 2.5–3.0 mm, glandular-dots absent, apices acute or obtuse, margin entire and translucent, adaxially glabrous, abaxially covered with moderately dense minute hairs. <bold><italic>Corolla</italic></bold> of 5-lobes, connate at about 1 mm at the base, pure white or pinkish, sometimes pinkish only at base and centre, thick and succulent, lobes convolute in bud, broadly ovate, concavo-convex, 7.0–7.5 × 4.5–5 mm, glandular-dots absent on both surfaces, apex mucronate with curved mucro. <bold><italic>Stamen</italic></bold> 5; filament whitish, ca. 1 mm long; anther lanceolate, yellow, 5.0–5.5 × 1.8–2.1 mm, apex acute, glandular dots absent. <bold><italic>Gynoecium</italic></bold> length is longer than the stamen; ovary globose, 1.4–1.6 mm diameter, green, glabrous, 7 locules, 1 ovule in each locule, ovules in 1-series; styles about 4.5–5.0 mm long, irregularly curved and narrow to the apex, sparsely minute hairs on the lower half; stigma minute. <bold><italic>Fruits</italic></bold> young green, mature red, globose, 7–8 mm diameter, glandular dots absent. <bold><italic>Seed</italic></bold> globular, 4.0–4.5 mm diameter, brown.</p><fig id="F2" position="float" orientation="portrait"><object-id xmlns:xlink="http://www.w3.org/1999/xlink" content-type="doi" xlink:type="simple">10.3897/phytokeys.247.126743.figure2</object-id><object-id xmlns:xlink="http://www.w3.org/1999/xlink" content-type="arpha" xlink:type="simple">0CA864F8-9925-5F19-8A94-B1DD07055A96</object-id><label>Figure 2.</label><caption><p><tp:taxon-name><tp:taxon-name-part taxon-name-part-type="genus" reg="Ardisia">Ardisia</tp:taxon-name-part><tp:taxon-name-part taxon-name-part-type="species" reg="crenata">crenata</tp:taxon-name-part><tp:taxon-name-part taxon-name-part-type="infraspecific-rank">subsp.</tp:taxon-name-part><tp:taxon-name-part taxon-name-part-type="subspecies" reg="mukdahanensis">mukdahanensis</tp:taxon-name-part></tp:taxon-name><bold>A</bold> leaf, adaxial side <bold>B</bold> leaf, abaxial side <bold>C</bold> intramarginal vein showing the distance from the margin <bold>D</bold> peduncle <bold>E</bold> flower bud <bold>F</bold> flower bud with corolla removed <bold>G</bold> dissected calyx, adaxial side <bold>H</bold> dissected calyx, abaxial side.</p></caption><graphic xmlns:xlink="http://www.w3.org/1999/xlink" xlink:href="phytokeys-247-001_article-126743__-g002.jpg" position="float" orientation="portrait" xlink:type="simple" id="oo_1142463.jpg"><uri content-type="original_file" xlink:type="simple">https://binary.pensoft.net/fig/1142463</uri></graphic></fig></tp:treatment-sec><tp:treatment-sec sec-type="Additional specimen examined" id="SECID0EGAAE"><title>Additional specimen examined.</title><p>Thailand • Dong Luang District, Mukdahan Province: Phu Pha Yol National Park, alt. 220–250 m, <named-content xmlns:xlink="http://www.w3.org/1999/xlink" content-type="dwc:verbatimCoordinates" xlink:type="simple"><named-content content-type="geo-json" specific-use="{&#34;type&#34;:&#34;Point&#34;,&#34;coordinates&#34;:[104.357111,16.778417]}" id="NCID0EPAAE" xlink:type="simple">16°46'42.3"N, 104°21'25.6"E</named-content></named-content>, 1 September 2021 (fr.), <italic>W. Chatan 2504</italic> (paratype: <abbrev xmlns:xlink="http://www.w3.org/1999/xlink" content-type="institution" xlink:title="Forest Herbarium, Department of National Parks, Wildlife and Plant Conservation" id="ABBRID0EWAAE" xlink:type="simple">BKF</abbrev>).</p><fig id="F3" position="float" orientation="portrait"><object-id xmlns:xlink="http://www.w3.org/1999/xlink" content-type="doi" xlink:type="simple">10.3897/phytokeys.247.126743.figure3</object-id><object-id xmlns:xlink="http://www.w3.org/1999/xlink" content-type="arpha" xlink:type="simple">31E01515-4208-5D3C-9762-E7F6F24E46DD</object-id><label>Figure 3.</label><caption><p><tp:taxon-name><tp:taxon-name-part taxon-name-part-type="genus" reg="Ardisia">Ardisia</tp:taxon-name-part><tp:taxon-name-part taxon-name-part-type="species" reg="crenata">crenata</tp:taxon-name-part><tp:taxon-name-part taxon-name-part-type="infraspecific-rank">subsp.</tp:taxon-name-part><tp:taxon-name-part taxon-name-part-type="subspecies" reg="mukdahanensis">mukdahanensis</tp:taxon-name-part></tp:taxon-name><bold>A</bold> dissected corolla <bold>B</bold> corolla-lobe, adaxial side <bold>C</bold> corolla-lobe, abaxial side <bold>D</bold> androecium, adaxial side <bold>E</bold> androecium, abaxial <bold>F</bold> androecium with opened anthers, adaxial <bold>G</bold> gynoecium <bold>H</bold> dissected ovary showing the ovules (X.S.).</p></caption><graphic xmlns:xlink="http://www.w3.org/1999/xlink" xlink:href="phytokeys-247-001_article-126743__-g003.jpg" position="float" orientation="portrait" xlink:type="simple" id="oo_1142464.jpg"><uri content-type="original_file" xlink:type="simple">https://binary.pensoft.net/fig/1142464</uri></graphic></fig><fig id="F4" position="float" orientation="portrait"><object-id xmlns:xlink="http://www.w3.org/1999/xlink" content-type="doi" xlink:type="simple">10.3897/phytokeys.247.126743.figure4</object-id><object-id xmlns:xlink="http://www.w3.org/1999/xlink" content-type="arpha" xlink:type="simple">9DE16980-E901-5270-8805-50CC8ABFE9DC</object-id><label>Figure 4.</label><caption><p><tp:taxon-name><tp:taxon-name-part taxon-name-part-type="genus" reg="Ardisia">Ardisia</tp:taxon-name-part><tp:taxon-name-part taxon-name-part-type="species" reg="crenata">crenata</tp:taxon-name-part><tp:taxon-name-part taxon-name-part-type="infraspecific-rank">subsp.</tp:taxon-name-part><tp:taxon-name-part taxon-name-part-type="subspecies" reg="mukdahanensis">mukdahanensis</tp:taxon-name-part></tp:taxon-name><bold>A</bold> fruits, lateral view <bold>B</bold> fruits, bottom view <bold>C</bold> fruit’s surface showing its colour and lacks glandular punctation <bold>D–F</bold> seed, lateral, aerial and bottom views, respectively.</p></caption><graphic xmlns:xlink="http://www.w3.org/1999/xlink" xlink:href="phytokeys-247-001_article-126743__-g004.jpg" position="float" orientation="portrait" xlink:type="simple" id="oo_1142465.jpg"><uri content-type="original_file" xlink:type="simple">https://binary.pensoft.net/fig/1142465</uri></graphic></fig></tp:treatment-sec><tp:treatment-sec sec-type="distribution" id="SECID0EPDAE"><title>Distribution.</title><p><tp:taxon-name><tp:taxon-name-part taxon-name-part-type="genus" reg="Ardisia">Ardisia</tp:taxon-name-part><tp:taxon-name-part taxon-name-part-type="species" reg="crenata">crenata</tp:taxon-name-part><tp:taxon-name-part taxon-name-part-type="infraspecific-rank">subsp.</tp:taxon-name-part><tp:taxon-name-part taxon-name-part-type="subspecies" reg="mukdahanensis">mukdahanensis</tp:taxon-name-part></tp:taxon-name> is an endemic to Thailand. So far, it has been only found in the type locality in Dong Luang District, Mukdahan Province. Its distribution is shown in Fig. <xref ref-type="fig" rid="F5">5</xref>.</p><fig id="F5" position="float" orientation="portrait"><object-id xmlns:xlink="http://www.w3.org/1999/xlink" content-type="doi" xlink:type="simple">10.3897/phytokeys.247.126743.figure5</object-id><object-id xmlns:xlink="http://www.w3.org/1999/xlink" content-type="arpha" xlink:type="simple">000856F6-BF11-5C47-8C6C-BB2C0FE65C03</object-id><label>Figure 5.</label><caption><p>Distribution of <tp:taxon-name><tp:taxon-name-part taxon-name-part-type="genus" reg="Ardisia">Ardisia</tp:taxon-name-part><tp:taxon-name-part taxon-name-part-type="species" reg="crenata">crenata</tp:taxon-name-part><tp:taxon-name-part taxon-name-part-type="infraspecific-rank">subsp.</tp:taxon-name-part><tp:taxon-name-part taxon-name-part-type="subspecies" reg="mukdahanensis">mukdahanensis</tp:taxon-name-part></tp:taxon-name> at Dong Luang District, Mukdahan Province, Thailand.</p></caption><graphic xmlns:xlink="http://www.w3.org/1999/xlink" xlink:href="phytokeys-247-001_article-126743__-g005.jpg" position="float" orientation="portrait" xlink:type="simple" id="oo_1142466.jpg"><uri content-type="original_file" xlink:type="simple">https://binary.pensoft.net/fig/1142466</uri></graphic></fig></tp:treatment-sec><tp:treatment-sec sec-type="ecology" id="SECID0EIFAE"><title>Ecology.</title><p>It mostly grows in slightly dense dry evergreen forests or open areas and usually grows near the stream. Sometimes it grows in dry-dipterocarp forests.</p></tp:treatment-sec><tp:treatment-sec sec-type="phenology" id="SECID0ENFAE"><title>Phenology.</title><p>Flowering in May to November and fruiting in June to February.</p></tp:treatment-sec><tp:treatment-sec sec-type="Vernacular name" id="SECID0ESFAE"><title>Vernacular name.</title><p>Takai Kao.</p></tp:treatment-sec><tp:treatment-sec sec-type="etymology" id="SECID0EXFAE"><title>Etymology.</title><p>The specific epithet ‘<italic>mukdahanensis</italic>’ refers to its type locality, the Mukdahan Province, in the northeast of Thailand.</p></tp:treatment-sec><tp:treatment-sec sec-type="Provisional conservation status" id="SECID0EHGAE"><title>Provisional conservation status.</title><p>Currently, <tp:taxon-name><tp:taxon-name-part taxon-name-part-type="genus" reg="Ardisia">A.</tp:taxon-name-part><tp:taxon-name-part taxon-name-part-type="species" reg="crenata">crenata</tp:taxon-name-part><tp:taxon-name-part taxon-name-part-type="infraspecific-rank">subsp.</tp:taxon-name-part><tp:taxon-name-part taxon-name-part-type="subspecies" reg="mukdahanensis">mukdahanensis</tp:taxon-name-part></tp:taxon-name> is known only from its type locality. Comprehensive fieldwork is needed to conduct a thorough conservation assessment. Therefore, the species is classified as Data Deficient (<abbrev xmlns:xlink="http://www.w3.org/1999/xlink" xlink:title="Data Deficient" id="ABBRID0E5GAE" xlink:type="simple">DD</abbrev>) according to the Guidelines for using the IUCN Red List Categories and Criteria (<xref ref-type="bibr" rid="B8">IUCN Standards and Petitions Committee 2024</xref>).</p></tp:treatment-sec><tp:treatment-sec sec-type="Palynology" id="SECID0EGHAE"><title>Palynology.</title><p>The pollen grains of <tp:taxon-name><tp:taxon-name-part taxon-name-part-type="genus" reg="Ardisia">A.</tp:taxon-name-part><tp:taxon-name-part taxon-name-part-type="species" reg="crenata">crenata</tp:taxon-name-part><tp:taxon-name-part taxon-name-part-type="infraspecific-rank">subsp.</tp:taxon-name-part><tp:taxon-name-part taxon-name-part-type="subspecies" reg="mukdahanensis">mukdahanensis</tp:taxon-name-part></tp:taxon-name> are monads, semi-angular in polar shape, oblate-spheroidal in equatorial shape, small size, 11.50 ± 1.30 µm in equatorial axis, 10.20 ± 1.20 µm in polar, radially symmetrical, isopolar, tricolpate, separate apertures at the pollen pole, exine sculpturing foveolate-reticulate, perforate (Fig. <xref ref-type="fig" rid="F6">6</xref>).</p><fig id="F6" position="float" orientation="portrait"><object-id xmlns:xlink="http://www.w3.org/1999/xlink" content-type="doi" xlink:type="simple">10.3897/phytokeys.247.126743.figure6</object-id><object-id xmlns:xlink="http://www.w3.org/1999/xlink" content-type="arpha" xlink:type="simple">47CFD2F4-5164-5172-950B-C3E00910064D</object-id><label>Figure 6.</label><caption><p>Scanning electron microscopy (<abbrev xmlns:xlink="http://www.w3.org/1999/xlink" xlink:title="scanning electron microscope" id="ABBRID0EJIAE" xlink:type="simple">SEM</abbrev>) photomicrographs of pollen morphology of <tp:taxon-name><tp:taxon-name-part taxon-name-part-type="genus" reg="Ardisia">Ardisia</tp:taxon-name-part><tp:taxon-name-part taxon-name-part-type="species" reg="crenata">crenata</tp:taxon-name-part><tp:taxon-name-part taxon-name-part-type="infraspecific-rank">subsp.</tp:taxon-name-part><tp:taxon-name-part taxon-name-part-type="subspecies" reg="mukdahanensis">mukdahanensis</tp:taxon-name-part></tp:taxon-name><bold>A</bold>, <bold>B</bold> show the pollen’s morphology at different magnifications.</p></caption><graphic xmlns:xlink="http://www.w3.org/1999/xlink" xlink:href="phytokeys-247-001_article-126743__-g006.jpg" position="float" orientation="portrait" xlink:type="simple" id="oo_1142467.jpg"><uri content-type="original_file" xlink:type="simple">https://binary.pensoft.net/fig/1142467</uri></graphic></fig></tp:treatment-sec><tp:treatment-sec sec-type="notes" id="SECID0EHJAE"><title>Notes.</title><p>In the most recent update of classification, <italic><tp:taxon-name><tp:taxon-name-part taxon-name-part-type="genus" reg="Ardisia">A.</tp:taxon-name-part><tp:taxon-name-part taxon-name-part-type="species" reg="crenata">crenata</tp:taxon-name-part></tp:taxon-name></italic> was classified into three subspecies: <tp:taxon-name><tp:taxon-name-part taxon-name-part-type="genus" reg="Ardisia">A.</tp:taxon-name-part><tp:taxon-name-part taxon-name-part-type="species" reg="crenata">crenata</tp:taxon-name-part><tp:taxon-name-part taxon-name-part-type="infraspecific-rank">subsp.</tp:taxon-name-part><tp:taxon-name-part taxon-name-part-type="subspecies" reg="crenata">crenata</tp:taxon-name-part></tp:taxon-name>, <tp:taxon-name><tp:taxon-name-part taxon-name-part-type="genus" reg="Ardisia">A.</tp:taxon-name-part><tp:taxon-name-part taxon-name-part-type="species" reg="crenata">crenata</tp:taxon-name-part><tp:taxon-name-part taxon-name-part-type="infraspecific-rank">subsp.</tp:taxon-name-part><tp:taxon-name-part taxon-name-part-type="subspecies" reg="crassinervosa">crassinervosa</tp:taxon-name-part></tp:taxon-name> and <tp:taxon-name><tp:taxon-name-part taxon-name-part-type="genus" reg="Ardisia">A.</tp:taxon-name-part><tp:taxon-name-part taxon-name-part-type="species" reg="crenata">crenata</tp:taxon-name-part><tp:taxon-name-part taxon-name-part-type="infraspecific-rank">subsp.</tp:taxon-name-part><tp:taxon-name-part taxon-name-part-type="subspecies" reg="obtusifolia">obtusifolia</tp:taxon-name-part></tp:taxon-name> (<xref ref-type="bibr" rid="B2">Chatan and Promprom 2017b</xref>). The discovery of <tp:taxon-name><tp:taxon-name-part taxon-name-part-type="genus" reg="Ardisia">A.</tp:taxon-name-part><tp:taxon-name-part taxon-name-part-type="species" reg="crenata">crenata</tp:taxon-name-part><tp:taxon-name-part taxon-name-part-type="infraspecific-rank">subsp.</tp:taxon-name-part><tp:taxon-name-part taxon-name-part-type="subspecies" reg="mukdahanensis">mukdahanensis</tp:taxon-name-part></tp:taxon-name> has expanded this to four subspecies within <italic><tp:taxon-name><tp:taxon-name-part taxon-name-part-type="genus" reg="Ardisia">A.</tp:taxon-name-part><tp:taxon-name-part taxon-name-part-type="species" reg="crenata">crenata</tp:taxon-name-part></tp:taxon-name></italic>. <tp:taxon-name><tp:taxon-name-part taxon-name-part-type="genus" reg="Ardisia">Ardisia</tp:taxon-name-part><tp:taxon-name-part taxon-name-part-type="species" reg="crenata">crenata</tp:taxon-name-part><tp:taxon-name-part taxon-name-part-type="infraspecific-rank">subsp.</tp:taxon-name-part><tp:taxon-name-part taxon-name-part-type="subspecies" reg="mukdahanensis">mukdahanensis</tp:taxon-name-part></tp:taxon-name> is most closely related to <tp:taxon-name><tp:taxon-name-part taxon-name-part-type="genus" reg="Ardisia">A.</tp:taxon-name-part><tp:taxon-name-part taxon-name-part-type="species" reg="crenata">crenata</tp:taxon-name-part><tp:taxon-name-part taxon-name-part-type="infraspecific-rank">subsp.</tp:taxon-name-part><tp:taxon-name-part taxon-name-part-type="subspecies" reg="crassinervosa">crassinervosa</tp:taxon-name-part></tp:taxon-name>, but it differs by having the following distinct characteristics: moderately dense, minute hairs present on the surfaces of young shoots, the abaxial side of the lamina (with very few or sparse hairs on older ones), peduncles, pedicels and the abaxial side of the calyx, whereas these hairs are absent in the latter. Additionally, <tp:taxon-name><tp:taxon-name-part taxon-name-part-type="genus" reg="Ardisia">A.</tp:taxon-name-part><tp:taxon-name-part taxon-name-part-type="species" reg="crenata">crenata</tp:taxon-name-part><tp:taxon-name-part taxon-name-part-type="infraspecific-rank">subsp.</tp:taxon-name-part><tp:taxon-name-part taxon-name-part-type="subspecies" reg="mukdahanensis">mukdahanensis</tp:taxon-name-part></tp:taxon-name> typically has larger flowers (7.0–7.5 mm vs. 4–5 mm) that are pure white or pinkish (vs. pink or purplish), larger fruits (7–8 mm vs. ca. 5 mm in diameter) and lack glandular punctation in the lamina, calyx, corolla, anther and fruit, which are present in <tp:taxon-name><tp:taxon-name-part taxon-name-part-type="genus" reg="Ardisia">A.</tp:taxon-name-part><tp:taxon-name-part taxon-name-part-type="species" reg="crenata">crenata</tp:taxon-name-part><tp:taxon-name-part taxon-name-part-type="infraspecific-rank">subsp.</tp:taxon-name-part><tp:taxon-name-part taxon-name-part-type="subspecies" reg="crassinervosa">crassinervosa</tp:taxon-name-part></tp:taxon-name> (Figs <xref ref-type="fig" rid="F1">1</xref>–<xref ref-type="fig" rid="F4">4</xref>). Details of the morphological differences are shown in Table <xref ref-type="table" rid="T1">1</xref>.</p><table-wrap id="T1" position="float" orientation="portrait"><label>Table 1.</label><caption><p>Distinguishing features between <tp:taxon-name><tp:taxon-name-part taxon-name-part-type="genus" reg="Ardisia">Ardisia</tp:taxon-name-part><tp:taxon-name-part taxon-name-part-type="species" reg="crenata">crenata</tp:taxon-name-part><tp:taxon-name-part taxon-name-part-type="infraspecific-rank">subsp.</tp:taxon-name-part><tp:taxon-name-part taxon-name-part-type="subspecies" reg="mukdahanensis">mukdahanensis</tp:taxon-name-part></tp:taxon-name> and <tp:taxon-name><tp:taxon-name-part taxon-name-part-type="genus" reg="Ardisia">A.</tp:taxon-name-part><tp:taxon-name-part taxon-name-part-type="species" reg="crenata">crenata</tp:taxon-name-part><tp:taxon-name-part taxon-name-part-type="infraspecific-rank">subsp.</tp:taxon-name-part><tp:taxon-name-part taxon-name-part-type="subspecies" reg="crassinervosa">crassinervosa</tp:taxon-name-part></tp:taxon-name>.</p></caption><table id="TID0EUWAE" rules="all"><tbody><tr><th rowspan="1" colspan="1">Feature</th><th rowspan="1" colspan="1">
                    <tp:taxon-name><tp:taxon-name-part taxon-name-part-type="genus" reg="Ardisia">A.</tp:taxon-name-part><tp:taxon-name-part taxon-name-part-type="species" reg="crenata">crenata</tp:taxon-name-part><tp:taxon-name-part taxon-name-part-type="infraspecific-rank">subsp.</tp:taxon-name-part><tp:taxon-name-part taxon-name-part-type="subspecies" reg="mukdahanensis">mukdahanensis</tp:taxon-name-part></tp:taxon-name>
                  </th><th rowspan="1" colspan="1">
                    <tp:taxon-name><tp:taxon-name-part taxon-name-part-type="genus" reg="Ardisia">A.</tp:taxon-name-part><tp:taxon-name-part taxon-name-part-type="species" reg="crenata">crenata</tp:taxon-name-part><tp:taxon-name-part taxon-name-part-type="infraspecific-rank">subsp.</tp:taxon-name-part><tp:taxon-name-part taxon-name-part-type="subspecies" reg="crassinervosa">crassinervosa</tp:taxon-name-part></tp:taxon-name>
                  </th></tr><tr><td rowspan="1" colspan="1">Plant height</td><td rowspan="1" colspan="1">40–100 cm tall</td><td rowspan="1" colspan="1">100 cm tall</td></tr><tr><td rowspan="1" colspan="1">Petiole length</td><td rowspan="1" colspan="1">0.4–2.0 cm long</td><td rowspan="1" colspan="1">up to 3 mm long</td></tr><tr><td rowspan="1" colspan="1">Indumentum</td><td rowspan="1" colspan="1">moderately dense, minute hairs present on the surfaces of young shoots, abaxial side of lamina, peduncles, pedicels and abaxial side of calyx-lobes</td><td rowspan="1" colspan="1">moderately dense, minute hairs lacking on the surfaces of young shoots, abaxial side of lamina, peduncles, pedicels and the abaxial side of the calyx-lobes</td></tr><tr><td rowspan="1" colspan="1">Lamina</td><td rowspan="1" colspan="1">5–20 × 1.5–4.0 cm, subcoriaceous</td><td rowspan="1" colspan="1">4–10 × 1.5–4.0 cm, subcoriaceous or coriaceous</td></tr><tr><td rowspan="1" colspan="1">Leaf apex</td><td rowspan="1" colspan="1">mostly obtuse, rarely acute</td><td rowspan="1" colspan="1">acute</td></tr><tr><td rowspan="1" colspan="1">Lamina surface</td><td rowspan="1" colspan="1">without glandular punctations on both surfaces</td><td rowspan="1" colspan="1">with or without black punctations beneath</td></tr><tr><td rowspan="1" colspan="1">Inflorescences</td><td rowspan="1" colspan="1">subumbellate or corymbiform, mostly simple or occasionally compound</td><td rowspan="1" colspan="1">subumbellate, simple</td></tr><tr><td rowspan="1" colspan="1">Pedicels</td><td rowspan="1" colspan="1">8–10 mm long, cylindrical</td><td rowspan="1" colspan="1">ca. 10 mm long, somewhat flattened</td></tr><tr><td rowspan="1" colspan="1">Flowers</td><td rowspan="1" colspan="1">pure white or pinkish, 7.0–7.5 mm long</td><td rowspan="1" colspan="1">pink to purplish, 4–5 mm long</td></tr><tr><td rowspan="1" colspan="1">Calyx lobes</td><td rowspan="1" colspan="1">broadly ovate, 3.0–3.5 mm long, glandular dots absent</td><td rowspan="1" colspan="1">broadly ovate or suborbicular, 2.5–3 mm long, glandular dots present or obscure</td></tr><tr><td rowspan="1" colspan="1">Corolla lobes</td><td rowspan="1" colspan="1">glandular dots absent on both surfaces</td><td rowspan="1" colspan="1">glandular dots present abaxially</td></tr><tr><td rowspan="1" colspan="1">Anthers</td><td rowspan="1" colspan="1">lanceolate, glandular dots absent</td><td rowspan="1" colspan="1">lanceolate, glandular dots present</td></tr><tr><td rowspan="1" colspan="1">Fruits</td><td rowspan="1" colspan="1">7–8 mm diameter, without glandular dots</td><td rowspan="1" colspan="1">ca. 5 mm in diameter, with prominent glandular dots</td></tr></tbody></table></table-wrap><p>Several key characteristics can distinguish the new subspecies from the other subspecies. Compared to <tp:taxon-name><tp:taxon-name-part taxon-name-part-type="genus" reg="Ardisia">A.</tp:taxon-name-part><tp:taxon-name-part taxon-name-part-type="species" reg="crenata">crenata</tp:taxon-name-part><tp:taxon-name-part taxon-name-part-type="infraspecific-rank">subsp.</tp:taxon-name-part><tp:taxon-name-part taxon-name-part-type="subspecies" reg="crenata">crenata</tp:taxon-name-part></tp:taxon-name>, the new subspecies has a subcoriaceous lamina (vs. chartaceous or subcoriaceous), a mostly obtuse lamina apex (vs. mostly acute or acuminate) and broadly ovate calyx-lobes (vs. ovate or ovate-oblong). In contrast to <tp:taxon-name><tp:taxon-name-part taxon-name-part-type="genus" reg="Ardisia">A.</tp:taxon-name-part><tp:taxon-name-part taxon-name-part-type="species" reg="crenata">crenata</tp:taxon-name-part><tp:taxon-name-part taxon-name-part-type="infraspecific-rank">subsp.</tp:taxon-name-part><tp:taxon-name-part taxon-name-part-type="subspecies" reg="obtusifolia">obtusifolia</tp:taxon-name-part></tp:taxon-name>, the new subspecies differs in having a subcoriaceous lamina (vs. highly coriaceous), an oblanceolate or oblanceolate-oblong leaf shape (vs. spathulate, narrowly elliptic or oblanceolate) and distinctly crenate and recurved on leaf margin (vs. sub-entire or shallowly crenate, undulate). In summary, the new subspecies is distinguished from <tp:taxon-name><tp:taxon-name-part taxon-name-part-type="genus" reg="Ardisia">A.</tp:taxon-name-part><tp:taxon-name-part taxon-name-part-type="species" reg="crenata">crenata</tp:taxon-name-part><tp:taxon-name-part taxon-name-part-type="infraspecific-rank">subsp.</tp:taxon-name-part><tp:taxon-name-part taxon-name-part-type="subspecies" reg="crenata">crenata</tp:taxon-name-part></tp:taxon-name> by its lamina texture, shape of apex and sepal and from <tp:taxon-name><tp:taxon-name-part taxon-name-part-type="genus" reg="Ardisia">A.</tp:taxon-name-part><tp:taxon-name-part taxon-name-part-type="species" reg="crenata">crenata</tp:taxon-name-part><tp:taxon-name-part taxon-name-part-type="infraspecific-rank">subsp.</tp:taxon-name-part><tp:taxon-name-part taxon-name-part-type="subspecies" reg="obtusifolia">obtusifolia</tp:taxon-name-part></tp:taxon-name> by its lamina texture, shape and margin (Figs <xref ref-type="fig" rid="F1">1</xref>, <xref ref-type="fig" rid="F2">2</xref>).</p><p><xref ref-type="bibr" rid="B16">Zhang et al. (2007)</xref> examined the pollen grains of 23 species of <tp:taxon-name><tp:taxon-name-part taxon-name-part-type="genus" reg="Ardisia">Ardisia</tp:taxon-name-part><tp:taxon-name-part taxon-name-part-type="infraspecific-rank">subgen.</tp:taxon-name-part><tp:taxon-name-part taxon-name-part-type="subgenus" reg="Crispardisia">Crispardisia</tp:taxon-name-part></tp:taxon-name> from China. The pollen grains of the studied taxa are subspheroidal to suboblate in shape and 3-colporate, forming syncolpate (except for <italic><tp:taxon-name><tp:taxon-name-part taxon-name-part-type="genus" reg="Ardisia">A.</tp:taxon-name-part><tp:taxon-name-part taxon-name-part-type="species" reg="faberi">faberi</tp:taxon-name-part></tp:taxon-name></italic>). Four pollen grain types were identified: type I (with foveolate-reticulate sculpture), type II (with finely reticulate sculpture), type III (with rugulate sculpture) and type IV (with finely granulate sculpture with spines). The pollen grains of <italic><tp:taxon-name><tp:taxon-name-part taxon-name-part-type="genus" reg="Ardisia">A.</tp:taxon-name-part><tp:taxon-name-part taxon-name-part-type="species" reg="crenata">crenata</tp:taxon-name-part></tp:taxon-name></italic> (based on the two samples of <italic><tp:taxon-name><tp:taxon-name-part taxon-name-part-type="genus" reg="Ardisia">A.</tp:taxon-name-part><tp:taxon-name-part taxon-name-part-type="species" reg="crenata">crenata</tp:taxon-name-part></tp:taxon-name></italic>, not identified at the infraspecific level) and one sample of <italic><tp:taxon-name><tp:taxon-name-part taxon-name-part-type="genus" reg="Ardisia">A.</tp:taxon-name-part><tp:taxon-name-part taxon-name-part-type="species" reg="crassinervosa">crassinervosa</tp:taxon-name-part></tp:taxon-name></italic> E.Walker (<tp:taxon-name><tp:taxon-name-part taxon-name-part-type="genus" reg="Ardisia"/><tp:taxon-name-part taxon-name-part-type="species" reg="crassinervosa"/><tp:taxon-name-part taxon-name-part-type="infraspecific-rank">subsp.</tp:taxon-name-part><tp:taxon-name-part taxon-name-part-type="subspecies" reg="crassinervosa">crassinervosa</tp:taxon-name-part></tp:taxon-name>) are classified as types I. Similar to these two studied taxa, the new subspecies has type I of pollen grain sculpturing. Additionally, the new subspecies are distinct amongst the most studied <italic><tp:taxon-name><tp:taxon-name-part taxon-name-part-type="genus" reg="Ardisia">Ardisia</tp:taxon-name-part></tp:taxon-name></italic> taxa in terms of having tricolpate pollen with separate apertures at the pollen pole. Based on this pollen morphology, our collection is best recognised as a new subspecies of <italic><tp:taxon-name><tp:taxon-name-part taxon-name-part-type="genus" reg="Ardisia">A.</tp:taxon-name-part><tp:taxon-name-part taxon-name-part-type="species" reg="crenata">crenata</tp:taxon-name-part></tp:taxon-name></italic>, though studies on pollen morphology and other taxonomic characteristics are needed for further clarification of its taxonomic status.</p></tp:treatment-sec><ref-list><ref id="B8"><mixed-citation xmlns:xlink="http://www.w3.org/1999/xlink" xlink:type="simple">IUCN Standards and Petitions Committee (<year>2024</year>) Guidelines for Using the IUCN Red List Categories and Criteria. Version 16. Prepared by the Standards and Petitions Committee. <ext-link xlink:href="https://www.iucnredlist.org/documents/RedListGuidelines.pdf" ext-link-type="uri" xlink:type="simple">https://www.iucnredlist.org/documents/RedListGuidelines.pdf</ext-link> [Accessed 25.03.2024]</mixed-citation></ref><ref id="B2"><mixed-citation xmlns:xlink="http://www.w3.org/1999/xlink" xlink:type="simple"><person-group><name name-style="western"><surname>Chatan</surname><given-names>W</given-names></name><name name-style="western"><surname>Promprom</surname><given-names>W</given-names></name></person-group> (<year>2017b</year>) <article-title>New subspecies of <italic><tp:taxon-name><tp:taxon-name-part taxon-name-part-type="genus">Ardisia</tp:taxon-name-part><tp:taxon-name-part taxon-name-part-type="species">crenata</tp:taxon-name-part></tp:taxon-name></italic> (<tp:taxon-name><tp:taxon-name-part taxon-name-part-type="family">Primulaceae</tp:taxon-name-part></tp:taxon-name>) from Thailand.</article-title><source>Taiwania</source><volume>62</volume>(<issue>2</issue>): <fpage>116</fpage>–<lpage>120</lpage>. <ext-link xlink:href="10.6165/tai.2017.62.116" ext-link-type="doi" xlink:type="simple">https://doi.org/10.6165/tai.2017.62.116</ext-link></mixed-citation></ref><ref id="B16"><mixed-citation xmlns:xlink="http://www.w3.org/1999/xlink" xlink:type="simple"><person-group><name name-style="western"><surname>Zhang</surname><given-names>Q-L</given-names></name><name name-style="western"><surname>Wang</surname><given-names>S-P</given-names></name><name name-style="western"><surname>Hu</surname><given-names>Q-M</given-names></name><name name-style="western"><surname>Hao</surname><given-names>G</given-names></name></person-group> (<year>2007</year>) <article-title>Pollen morphology of <tp:taxon-name><tp:taxon-name-part taxon-name-part-type="genus">Ardisia</tp:taxon-name-part><tp:taxon-name-part taxon-name-part-type="infraspecific-rank">sect.</tp:taxon-name-part><tp:taxon-name-part taxon-name-part-type="section">Crispardisia</tp:taxon-name-part></tp:taxon-name> (<tp:taxon-name><tp:taxon-name-part taxon-name-part-type="family">Myrsinaceae</tp:taxon-name-part></tp:taxon-name>) in China and its taxonomical significance.</article-title><source>Guangxi Zhi Wu</source><volume>27</volume>(<issue>3</issue>): <fpage>385</fpage>–<lpage>392</lpage>.</mixed-citation></ref></ref-list></tp:taxon-treatment>
